# Supplementary material for: IRE1α-XBP1 inhibitors exerted anti-tumor activities in Ewing’s sarcoma
Source: Oncotarget. 2018 Feb 12;9(18):14428–43. doi: 10.18632/oncotarget.24467 (PMC5865680; doi:10.18632/oncotarget.24467)
Supplement: Supplementary file 2 [file oncotarget-09-14428-s002.xlsx]

## Sheet: Sheet1
SupplementaryTable 1. Protein profiles of EWS/FLI1 knockdown in A673
Accession No.	Symbol	Protein name	Fold difference	P-value	Regulation
P16070	CD44_HUMAN	CD44 antigen	3.4429	0.029	Up regulation
P02511	CRYAB_HUMAN	Alpha-crystallin B chain	3.1058	0.0061	Up regulation
P21589	5NTD_HUMAN	5'-nucleotidase	2.5237	0.0134	Up regulation
P60903	S10AA_HUMAN	Protein S100-A10	2.2994	0.0073	Up regulation
P06703	S10A6_HUMAN	Protein S100-A6	2.2199	0.0076	Up regulation
P35579	MYH9_HUMAN	Myosin-9	2.052	0	Up regulation
Q01995	TAGL_HUMAN	Transgelin	2.0278	0.0007	Up regulation
P09493-3	TPM1_HUMAN	Isoform 3 of Tropomyosin alpha-1 chain	1.9734	0.0356	Up regulation
P31949	S10AB_HUMAN	Protein S100-A11	1.9697	0.0075	Up regulation
P07355	ANXA2_HUMAN	Annexin A2	1.9303	0	Up regulation
P60660-2	MYL6_HUMAN	Isoform Smooth muscle of Myosin light polypeptide 6	1.8776	0	Up regulation
P19105	ML12A_HUMAN	Myosin regulatory light chain 12A	1.7892	0.0038	Up regulation
Q09666	AHNK_HUMAN	Neuroblast differentiation-associated protein AHNAK	1.6844	0	Up regulation
Q9NZM1	MYOF_HUMAN	Myoferlin	1.6467	0.0086	Up regulation
P08670	VIME_HUMAN	Vimentin	1.622	0	Up regulation
P05783	K1C18_HUMAN	Keratin, type I cytoskeletal 18	1.6212	0.0394	Up regulation
P06396	GELS_HUMAN	Gelsolin	1.6174	0.0299	Up regulation
P12814	ACTN1_HUMAN	Alpha-actinin-1	1.5207	0	Up regulation
Q05682	CALD1_HUMAN	Caldesmon	1.5121	0.0003	Up regulation
P60981	DEST_HUMAN	Destrin	1.5084	0.0389	Up regulation
O60701	UGDH_HUMAN	UDP-glucose 6-dehydrogenase	1.4999	0.0392	Up regulation
Q15149	PLEC_HUMAN	Plectin	1.4943	0	Up regulation
P11021	GRP78_HUMAN	78 kDa glucose-regulated protein	1.4804	0	Up regulation
Q16881-3	TRXR1_HUMAN	Isoform 3 of Thioredoxin reductase 1, cytoplasmic	1.4749	0.03	Up regulation
O43852	CALU_HUMAN	Calumenin	1.458	0.0129	Up regulation
P09382	LEG1_HUMAN	Galectin-1	1.4534	0.0089	Up regulation
P13796	PLSL_HUMAN	Plastin-2	1.447	0.0054	Up regulation
P08758	ANXA5_HUMAN	Annexin A5	1.4092	0.0259	Up regulation
O43707	ACTN4_HUMAN	Alpha-actinin-4	1.409	0	Up regulation
P18206	VINC_HUMAN	Vinculin	1.4046	0	Up regulation
P37802	TAGL2_HUMAN	Transgelin-2	1.3873	0.01	Up regulation
P15311	EZRI_HUMAN	Ezrin	1.3848	0.0009	Up regulation
P50454	SERPH_HUMAN	Serpin H1	1.3834	0	Up regulation
P11413	G6PD_HUMAN	Glucose-6-phosphate 1-dehydrogenase	1.3819	0.0033	Up regulation
P00352	AL1A1_HUMAN	Retinal dehydrogenase 1	1.3653	0.0221	Up regulation
P13667	PDIA4_HUMAN	Protein disulfide-isomerase A4	1.3579	0	Up regulation
P14625	ENPL_HUMAN	Endoplasmin	1.3577	0	Up regulation
P05787	K2C8_HUMAN	Keratin, type II cytoskeletal 8	1.3565	0.0088	Up regulation
P07237	PDIA1_HUMAN	Protein disulfide-isomerase	1.3499	0	Up regulation
P42330	AK1C3_HUMAN	Aldo-keto reductase family 1 member C3	1.3283	0.0291	Up regulation
P30101	PDIA3_HUMAN	Protein disulfide-isomerase A3	1.3082	0.0102	Up regulation
P06753-2	TPM3_HUMAN	Isoform 2 of Tropomyosin alpha-3 chain	1.308	0.0267	Up regulation
Q9Y4L1	HYOU1_HUMAN	Hypoxia up-regulated protein 1	1.3004	0	Up regulation
O75369-8	FLNB_HUMAN	Isoform 8 of Filamin-B	1.2975	0.0226	Up regulation
Q15417	CNN3_HUMAN	Calponin-3	1.2964	0.0311	Up regulation
Q13509	TBB3_HUMAN	Tubulin beta-3 chain	1.2962	0.0191	Up regulation
P27797	CALR_HUMAN	Calreticulin	1.2948	0	Up regulation
P23284	PPIB_HUMAN	Peptidyl-prolyl cis-trans isomerase B	1.2912	0.0056	Up regulation
P09936	UCHL1_HUMAN	Ubiquitin carboxyl-terminal hydrolase isozyme L1	1.2717	0.0026	Up regulation
P30041	PRDX6_HUMAN	Peroxiredoxin-6	1.257	0.006	Up regulation
P63104	1433Z_HUMAN	14-3-3 protein zeta/delta	1.2475	0.0031	Up regulation
Q9HB07	MYG1_HUMAN	UPF0160 protein MYG1, mitochondrial	1.2457	0.0297	Up regulation
P04083	ANXA1_HUMAN	Annexin A1	1.2425	0	Up regulation
Q15084	PDIA6_HUMAN	Protein disulfide-isomerase A6	1.2359	0.0133	Up regulation
P23381	SYWC_HUMAN	Tryptophan--tRNA ligase, cytoplasmic	1.232	0.0009	Up regulation
P10599	THIO_HUMAN	Thioredoxin	1.2242	0.0372	Up regulation
Q06830	PRDX1_HUMAN	Peroxiredoxin-1	1.2237	0.0016	Up regulation
P26038	MOES_HUMAN	Moesin	1.2227	0.0079	Up regulation
Q01082	SPTB2_HUMAN	Spectrin beta chain, non-erythrocytic 1	1.214	0.0059	Up regulation
Q16658	FSCN1_HUMAN	Fascin	1.2071	0.0076	Up regulation
P29401	TKT_HUMAN	Transketolase	1.2017	0.0001	Up regulation
O15144	ARPC2_HUMAN	Actin-related protein 2/3 complex subunit 2	1.1973	0.0469	Up regulation
Q13813-2	SPTN1_HUMAN	Isoform 2 of Spectrin alpha chain, non-erythrocytic 1	1.19	0.0011	Up regulation
P08243	ASNS_HUMAN	Asparagine synthetase [glutamine-hydrolyzing]	1.1783	0.0374	Up regulation
P46940	IQGA1_HUMAN	Ras GTPase-activating-like protein IQGAP1	1.1763	0.014	Up regulation
Q9Y696	CLIC4_HUMAN	Chloride intracellular channel protein 4	1.1726	0.034	Up regulation
Q9Y490	TLN1_HUMAN	Talin-1	1.1642	0.0372	Up regulation
P53396	ACLY_HUMAN	ATP-citrate synthase	1.1635	0.0174	Up regulation
P27824	CALX_HUMAN	Calnexin	1.1498	0.0199	Up regulation
P04406	G3P_HUMAN	Glyceraldehyde-3-phosphate dehydrogenase	1.1444	0.0154	Up regulation
P49591	SYSC_HUMAN	Serine--tRNA ligase, cytoplasmic	1.1305	0.0276	Up regulation
P21333	FLNA_HUMAN	Filamin-A	1.1204	0.0002	Up regulation
P26641	EF1G_HUMAN	Elongation factor 1-gamma	1.1189	0.034	Up regulation
Q14204	DYHC1_HUMAN	Cytoplasmic dynein 1 heavy chain 1	1.0794	0.0051	Up regulation
P49368	TCPG_HUMAN	T-complex protein 1 subunit gamma	0.916	0.0132	Down regulation
P13639	EF2_HUMAN	Elongation factor 2	0.9058	0.0062	Down regulation
P52272	HNRPM_HUMAN	Heterogeneous nuclear ribonucleoprotein M	0.8769	0.0345	Down regulation
Q12906	ILF3_HUMAN	Interleukin enhancer-binding factor 3	0.8694	0.0432	Down regulation
Q92598	HS105_HUMAN	Heat shock protein 105 kDa	0.8689	0.0161	Down regulation
P22102	PUR2_HUMAN	Trifunctional purine biosynthetic protein adenosine-3	0.8639	0.0454	Down regulation
Q00839	HNRPU_HUMAN	Heterogeneous nuclear ribonucleoprotein U	0.8603	0.0173	Down regulation
P09429	HMGB1_HUMAN	High mobility group protein B1	0.8546	0.0473	Down regulation
P11142	HSP7C_HUMAN	Heat shock cognate 71 kDa protein	0.8499	0	Down regulation
O43847	NRDC_HUMAN	Nardilysin	0.8369	0.0297	Down regulation
Q16555	DPYL2_HUMAN	Dihydropyrimidinase-related protein 2	0.8309	0.004	Down regulation
O00148	DX39A_HUMAN	ATP-dependent RNA helicase DDX39A	0.8305	0.028	Down regulation
O00410	IPO5_HUMAN	Importin-5	0.8253	0.0149	Down regulation
P07195	LDHB_HUMAN	L-lactate dehydrogenase B chain	0.8247	0.0062	Down regulation
Q08211	DHX9_HUMAN	ATP-dependent RNA helicase A	0.8211	0.0022	Down regulation
P26640	SYVC_HUMAN	Valine--tRNA ligase	0.8205	0.0494	Down regulation
Q12905	ILF2_HUMAN	Interleukin enhancer-binding factor 2	0.8078	0.0435	Down regulation
O75947	ATP5H_HUMAN	ATP synthase subunit d, mitochondrial	0.806	0.0317	Down regulation
P35241	RADI_HUMAN	Radixin	0.8022	0.0288	Down regulation
P06748	NPM_HUMAN	Nucleophosmin	0.797	0.005	Down regulation
P25205	MCM3_HUMAN	DNA replication licensing factor MCM3	0.7712	0.0349	Down regulation
P33991	MCM4_HUMAN	DNA replication licensing factor MCM4	0.7704	0.0263	Down regulation
O00231	PSD11_HUMAN	26S proteasome non-ATPase regulatory subunit 11	0.7573	0.0011	Down regulation
P23141	EST1_HUMAN	Liver carboxylesterase 1	0.7522	0	Down regulation
P33316	DUT_HUMAN	Deoxyuridine 5'-triphosphate nucleotidohydrolase, mitochondrial	0.7485	0.01	Down regulation
P07910	HNRPC_HUMAN	Heterogeneous nuclear ribonucleoproteins C1/C2	0.7446	0.006	Down regulation
P09651	ROA1_HUMAN	Heterogeneous nuclear ribonucleoprotein A1	0.7411	0.01	Down regulation
Q03135	CAV1_HUMAN	Caveolin-1	0.7359	0.01	Down regulation
P12004	PCNA_HUMAN	Proliferating cell nuclear antigen	0.7128	0.0003	Down regulation
Q9UHD1	CHRD1_HUMAN	Cysteine and histidine-rich domain-containing protein 1	0.6721	0.004	Down regulation
Q14444	CAPR1_HUMAN	Caprin-1	0.6704	0.025	Down regulation
