# Supplementary material for: IRE1α-XBP1 inhibitors exerted anti-tumor activities in Ewing’s sarcoma
Source: Oncotarget. 2018 Feb 12;9(18):14428–43. doi: 10.18632/oncotarget.24467 (PMC5865680; doi:10.18632/oncotarget.24467)
Supplement: Supplementary file 3 [file oncotarget-09-14428-s003.xlsx]

## Sheet: Sheet1
Supplementary Table 2. Protein profiles of EWS/FLI1 knockdown in TC71
Accession No.	Symbol	Protein name	Fold difference	P-value	Regulation
P08670	VIME_HUMAN	Vimentin	2.5316	0	Up regulation
P06703	S10A6_HUMAN	Protein S100-A6	2.4228	0.0015	Up regulation
P60903	S10AA_HUMAN	Protein S100-A10	2.3986	0.0163	Up regulation
P07355	ANXA2_HUMAN	Annexin A2	2.1383	0	Up regulation
Q01995	TAGL_HUMAN	Transgelin	2.0705	0.0125	Up regulation
O94925-3	GLSK_HUMAN	Isoform 3 of Glutaminase kidney isoform, mitochondrial	1.9925	0.0168	Up regulation
P06396	GELS_HUMAN	Gelsolin	1.8624	0.0376	Up regulation
P04083	ANXA1_HUMAN	Annexin A1	1.8085	0	Up regulation
P21291	CSRP1_HUMAN	Cysteine and glycine-rich protein 1	1.6923	0.0086	Up regulation
P23284	PPIB_HUMAN	Peptidyl-prolyl cis-trans isomerase B	1.6559	0.004	Up regulation
P60660-2	MYL6_HUMAN	Isoform Smooth muscle of Myosin light polypeptide 6	1.6548	0	Up regulation
P05161	ISG15_HUMAN	Ubiquitin-like protein ISG15	1.6077	0.0024	Up regulation
P08758	ANXA5_HUMAN	Annexin A5	1.6006	0.0002	Up regulation
P18206	VINC_HUMAN	Vinculin	1.5827	0	Up regulation
P60981	DEST_HUMAN	Destrin	1.5671	0.0334	Up regulation
P35579	MYH9_HUMAN	Myosin-9	1.5578	0	Up regulation
Q09666	AHNK_HUMAN	Neuroblast differentiation-associated protein AHNAK	1.541	0	Up regulation
P15311	EZRI_HUMAN	Ezrin	1.54	0	Up regulation
P11413	G6PD_HUMAN	Glucose-6-phosphate 1-dehydrogenase	1.531	0	Up regulation
P19105	ML12A_HUMAN	Myosin regulatory light chain 12A	1.5102	0.0025	Up regulation
O60701	UGDH_HUMAN	UDP-glucose 6-dehydrogenase	1.4837	0.0418	Up regulation
Q15417	CNN3_HUMAN	Calponin-3	1.4386	0.0332	Up regulation
P27797	CALR_HUMAN	Calreticulin	1.4373	0	Up regulation
P48735	IDHP_HUMAN	Isocitrate dehydrogenase [NADP], mitochondrial	1.4251	0.0089	Up regulation
P30101	PDIA3_HUMAN	Protein disulfide-isomerase A3	1.4183	0.0004	Up regulation
P49257	LMAN1_HUMAN	Protein ERGIC-53	1.4118	0.0121	Up regulation
Q05682	CALD1_HUMAN	Caldesmon	1.4085	0.0402	Up regulation
P07237	PDIA1_HUMAN	Protein disulfide-isomerase	1.4032	0	Up regulation
Q9Y696	CLIC4_HUMAN	Chloride intracellular channel protein 4	1.4031	0.0012	Up regulation
P11021	GRP78_HUMAN	78 kDa glucose-regulated protein	1.4026	0	Up regulation
Q9NQC3-2	RTN4_HUMAN	Isoform 2 of Reticulon-4	1.4012	0.0321	Up regulation
P12814	ACTN1_HUMAN	Alpha-actinin-1	1.3896	0.001	Up regulation
O43852	CALU_HUMAN	Calumenin	1.3868	0.0275	Up regulation
P63104	1433Z_HUMAN	14-3-3 protein zeta/delta	1.3821	0.0006	Up regulation
P21281	VATB2_HUMAN	V-type proton ATPase subunit B, brain isoform	1.3811	0.0274	Up regulation
P80723	BASP1_HUMAN	Brain acid soluble protein 1	1.3688	0.0178	Up regulation
P05556	ITB1_HUMAN	Integrin beta-1	1.3678	0.0321	Up regulation
P23381	SYWC_HUMAN	Tryptophan--tRNA ligase, cytoplasmic	1.3651	0	Up regulation
Q53GQ0	DHB12_HUMAN	Estradiol 17-beta-dehydrogenase 12	1.3302	0.0102	Up regulation
Q16658	FSCN1_HUMAN	Fascin	1.3291	0.0006	Up regulation
Q15084	PDIA6_HUMAN	Protein disulfide-isomerase A6	1.3281	0.0257	Up regulation
P21333	FLNA_HUMAN	Filamin-A	1.317	0	Up regulation
P14625	ENPL_HUMAN	Endoplasmin	1.3016	0.0013	Up regulation
P04792	HSPB1_HUMAN	Heat shock protein beta-1	1.2874	0.0123	Up regulation
P26038	MOES_HUMAN	Moesin	1.2828	0.0053	Up regulation
P46940	IQGA1_HUMAN	Ras GTPase-activating-like protein IQGAP1	1.2703	0.0308	Up regulation
Q01518	CAP1_HUMAN	Adenylyl cyclase-associated protein 1	1.2681	0.009	Up regulation
P27824	CALX_HUMAN	Calnexin	1.2656	0.0293	Up regulation
Q07065	CKAP4_HUMAN	Cytoskeleton-associated protein 4	1.2612	0.027	Up regulation
Q15149	PLEC_HUMAN	Plectin	1.259	0	Up regulation
Q16881-3	TRXR1_HUMAN	Isoform 3 of Thioredoxin reductase 1, cytoplasmic	1.2556	0.0106	Up regulation
Q6DD88	ATLA3_HUMAN	Atlastin-3	1.2468	0.0247	Up regulation
P08133	ANXA6_HUMAN	Annexin A6	1.2455	0.0025	Up regulation
P27816	MAP4_HUMAN	Microtubule-associated protein 4	1.2397	0.0122	Up regulation
P47756-2	CAPZB_HUMAN	Isoform 2 of F-actin-capping protein subunit beta	1.2268	0.0489	Up regulation
Q9BSJ8	ESYT1_HUMAN	Extended synaptotagmin-1	1.2212	0.0221	Up regulation
P61158	ARP3_HUMAN	Actin-related protein 3	1.2188	0.0177	Up regulation
P32119	PRDX2_HUMAN	Peroxiredoxin-2	1.2123	0.0154	Up regulation
O15144	ARPC2_HUMAN	Actin-related protein 2/3 complex subunit 2	1.2123	0.0383	Up regulation
Q86UP2	KTN1_HUMAN	Kinectin	1.2041	0.0401	Up regulation
O00299	CLIC1_HUMAN	Chloride intracellular channel protein 1	1.2022	0.0298	Up regulation
Q9Y4L1	HYOU1_HUMAN	Hypoxia up-regulated protein 1	1.1854	0.0058	Up regulation
Q14204	DYHC1_HUMAN	Cytoplasmic dynein 1 heavy chain 1	1.1786	0	Up regulation
Q14697	GANAB_HUMAN	Neutral alpha-glucosidase AB	1.1687	0.0047	Up regulation
P04844	RPN2_HUMAN	Dolichyl-diphosphooligosaccharide--protein glycosyltransferase subunit 2	1.1612	0.0383	Up regulation
P30041	PRDX6_HUMAN	Peroxiredoxin-6	1.1603	0.0311	Up regulation
P29401	TKT_HUMAN	Transketolase	1.1389	0.039	Up regulation
Q00341	VIGLN_HUMAN	Vigilin	1.1351	0.0219	Up regulation
P40926	MDHM_HUMAN	Malate dehydrogenase, mitochondrial	1.1281	0.0102	Up regulation
P49327	FAS_HUMAN	Fatty acid synthase	1.0616	0.0247	Up regulation
P10809	CH60_HUMAN	60 kDa heat shock protein, mitochondrial	0.9031	0.0022	Down regulation
P49368	TCPG_HUMAN	T-complex protein 1 subunit gamma	0.902	0.0029	Down regulation
P48643	TCPE_HUMAN	T-complex protein 1 subunit epsilon	0.9012	0.0386	Down regulation
P50990	TCPQ_HUMAN	T-complex protein 1 subunit theta	0.8883	0.0095	Down regulation
P17987	TCPA_HUMAN	T-complex protein 1 subunit alpha	0.8863	0.0014	Down regulation
P46777	RL5_HUMAN	60S ribosomal protein L5	0.8819	0.0426	Down regulation
P07195	LDHB_HUMAN	L-lactate dehydrogenase B chain	0.8811	0.0094	Down regulation
P62258	1433E_HUMAN	14-3-3 protein epsilon	0.8773	0.0391	Down regulation
P08865	RSSA_HUMAN	40S ribosomal protein SA	0.8752	0.0199	Down regulation
P78371	TCPB_HUMAN	T-complex protein 1 subunit beta	0.8742	0.0403	Down regulation
P18124	RL7_HUMAN	60S ribosomal protein L7	0.873	0.0498	Down regulation
Q12905	ILF2_HUMAN	Interleukin enhancer-binding factor 2	0.8614	0.0486	Down regulation
Q92598	HS105_HUMAN	Heat shock protein 105 kDa	0.8606	0.0052	Down regulation
P55884	EIF3B_HUMAN	Eukaryotic translation initiation factor 3 subunit B	0.8592	0.0238	Down regulation
Q9HB71	CYBP_HUMAN	Calcyclin-binding protein	0.8579	0.0218	Down regulation
O43175	SERA_HUMAN	D-3-phosphoglycerate dehydrogenase	0.8564	0.0362	Down regulation
P12268	IMDH2_HUMAN	Inosine-5'-monophosphate dehydrogenase 2	0.8557	0.0179	Down regulation
P34897	GLYM_HUMAN	Serine hydroxymethyltransferase, mitochondrial	0.8548	0.0168	Down regulation
Q13263	TIF1B_HUMAN	Transcription intermediary factor 1-beta	0.8518	0.012	Down regulation
P11142	HSP7C_HUMAN	Heat shock cognate 71 kDa protein	0.8515	0.0001	Down regulation
P55209	NP1L1_HUMAN	Nucleosome assembly protein 1-like 1	0.8484	0.0295	Down regulation
Q9UQ80	PA2G4_HUMAN	Proliferation-associated protein 2G4	0.8452	0.0114	Down regulation
P13639	EF2_HUMAN	Elongation factor 2	0.8436	0.0004	Down regulation
P25398	RS12_HUMAN	40S ribosomal protein S12	0.8416	0.0294	Down regulation
Q13347	EIF3I_HUMAN	Eukaryotic translation initiation factor 3 subunit I	0.8395	0.0284	Down regulation
P11940	PABP1_HUMAN	Polyadenylate-binding protein 1	0.8375	0.0094	Down regulation
O00410	IPO5_HUMAN	Importin-5	0.8316	0.0014	Down regulation
P12004	PCNA_HUMAN	Proliferating cell nuclear antigen	0.8192	0.0118	Down regulation
P55060	XPO2_HUMAN	Exportin-2	0.8102	0.0143	Down regulation
P17844	DDX5_HUMAN	Probable ATP-dependent RNA helicase DDX5	0.8063	0.0364	Down regulation
P07900-2	HS90A_HUMAN	Isoform 2 of Heat shock protein HSP 90-alpha	0.8007	0	Down regulation
Q8NC51	PAIRB_HUMAN	Plasminogen activator inhibitor 1 RNA-binding protein	0.7851	0.0047	Down regulation
Q14974	IMB1_HUMAN	Importin subunit beta-1	0.7775	0.0366	Down regulation
P33991	MCM4_HUMAN	DNA replication licensing factor MCM4	0.7589	0.0177	Down regulation
P62851	RS25_HUMAN	40S ribosomal protein S25	0.7585	0.0216	Down regulation
P60842	IF4A1_HUMAN	Eukaryotic initiation factor 4A-I	0.7431	0.0032	Down regulation
P55010	IF5_HUMAN	Eukaryotic translation initiation factor 5	0.7327	0.0211	Down regulation
