# Supplementary material for: IRE1α-XBP1 inhibitors exerted anti-tumor activities in Ewing’s sarcoma
Source: Oncotarget. 2018 Feb 12;9(18):14428–43. doi: 10.18632/oncotarget.24467 (PMC5865680; doi:10.18632/oncotarget.24467)
Supplement: Supplementary file 4 [file oncotarget-09-14428-s004.xlsx]

## Sheet: Sheet1
Supplementary Table 3. Protein profiles of EWS/FLI1 knockdown in SKNMC
Accession No.	Symbol	Protein name	Fold difference	P-value	Regulation
P08670	VIME_HUMAN	Vimentin	3.4616	0	Up regulation
P60660-2	MYL6_HUMAN	Isoform Smooth muscle of Myosin light polypeptide 6	2.7687	0	Up regulation
Q01995	TAGL_HUMAN	Transgelin	2.6591	0.0075	Up regulation
Q05682-5	CALD1_HUMAN	Isoform 5 of Caldesmon	2.6205	0.0094	Up regulation
P29966	MARCS_HUMAN	Myristoylated alanine-rich C-kinase substrate	2.5993	0.0016	Up regulation
Q9UHB6	LIMA1_HUMAN	LIM domain and actin-binding protein 1	2.5928	0.0021	Up regulation
P68032	ACTC_HUMAN	Actin, alpha cardiac muscle 1	2.561	0.0362	Up regulation
P63261	ACTG_HUMAN	Actin, cytoplasmic 2	2.4551	0	Up regulation
P35579	MYH9_HUMAN	Myosin-9	2.3783	0	Up regulation
O43707	ACTN4_HUMAN	Alpha-actinin-4	2.2749	0	Up regulation
P21291	CSRP1_HUMAN	Cysteine and glycine-rich protein 1	2.21	0.0033	Up regulation
P12814	ACTN1_HUMAN	Alpha-actinin-1	2.1032	0.0007	Up regulation
P07355	ANXA2_HUMAN	Annexin A2	2.0929	0	Up regulation
P13797	PLST_HUMAN	Plastin-3	2.0864	0.0026	Up regulation
P04083	ANXA1_HUMAN	Annexin A1	2.0226	0	Up regulation
Q14847	LASP1_HUMAN	LIM and SH3 domain protein 1	2.0187	0.0001	Up regulation
P19105	ML12A_HUMAN	Myosin regulatory light chain 12A	2.0046	0.0043	Up regulation
P06396	GELS_HUMAN	Gelsolin	2.0017	0.0189	Up regulation
Q8WWI1-2	LMO7_HUMAN	Isoform 2 of LIM domain only protein 7	1.9782	0.0128	Up regulation
Q09666	AHNK_HUMAN	Neuroblast differentiation-associated protein AHNAK	1.9058	0	Up regulation
P09493-3	TPM1_HUMAN	Isoform 3 of Tropomyosin alpha-1 chain	1.8199	0.0023	Up regulation
P08758	ANXA5_HUMAN	Annexin A5	1.7674	0.0004	Up regulation
Q16643	DREB_HUMAN	Drebrin	1.751	0.0004	Up regulation
Q13813	SPTN1_HUMAN	Spectrin alpha chain, non-erythrocytic 1	1.7286	0	Up regulation
Q01082	SPTB2_HUMAN	Spectrin beta chain, non-erythrocytic 1	1.7226	0.0003	Up regulation
P21333	FLNA_HUMAN	Filamin-A	1.7103	0	Up regulation
Q03135	CAV1_HUMAN	Caveolin-1	1.7072	0.0075	Up regulation
O94925-3	GLSK_HUMAN	Isoform 3 of Glutaminase kidney isoform, mitochondrial	1.6722	0.036	Up regulation
P23284	PPIB_HUMAN	Peptidyl-prolyl cis-trans isomerase B	1.6693	0.0006	Up regulation
P29762	RABP1_HUMAN	Cellular retinoic acid-binding protein 1	1.6396	0.0005	Up regulation
P67936	TPM4_HUMAN	Tropomyosin alpha-4 chain	1.6142	0.0113	Up regulation
P18206	VINC_HUMAN	Vinculin	1.5803	0.0002	Up regulation
P11021	GRP78_HUMAN	78 kDa glucose-regulated protein	1.578	0	Up regulation
P09382	LEG1_HUMAN	Galectin-1	1.5089	0.0373	Up regulation
Q99439	CNN2_HUMAN	Calponin-2	1.5056	0.047	Up regulation
P27797	CALR_HUMAN	Calreticulin	1.4954	0	Up regulation
P23528	COF1_HUMAN	Cofilin-1	1.4928	0.0017	Up regulation
P35580	MYH10_HUMAN	Myosin-10	1.4828	0.0149	Up regulation
P14625	ENPL_HUMAN	Endoplasmin	1.4769	0	Up regulation
P60981	DEST_HUMAN	Destrin	1.4646	0.0047	Up regulation
P62140	PP1B_HUMAN	Serine/threonine-protein phosphatase PP1-beta catalytic subunit	1.4294	0.0054	Up regulation
Q96HC4	PDLI5_HUMAN	PDZ and LIM domain protein 5	1.4268	0.0482	Up regulation
P07237	PDIA1_HUMAN	Protein disulfide-isomerase	1.4151	0	Up regulation
Q9NPH2	INO1_HUMAN	Inositol-3-phosphate synthase 1	1.4081	0.0327	Up regulation
Q16891	IMMT_HUMAN	Mitochondrial inner membrane protein	1.3596	0.0111	Up regulation
P52943	CRIP2_HUMAN	Cysteine-rich protein 2	1.3391	0.0479	Up regulation
P46940	IQGA1_HUMAN	Ras GTPase-activating-like protein IQGAP1	1.337	0.006	Up regulation
P04792	HSPB1_HUMAN	Heat shock protein beta-1	1.3308	0.0199	Up regulation
P63104	1433Z_HUMAN	14-3-3 protein zeta/delta	1.321	0.0018	Up regulation
P47756-2	CAPZB_HUMAN	Isoform 2 of F-actin-capping protein subunit beta	1.3009	0.0019	Up regulation
P30101	PDIA3_HUMAN	Protein disulfide-isomerase A3	1.2995	0	Up regulation
P11413	G6PD_HUMAN	Glucose-6-phosphate 1-dehydrogenase	1.2901	0.0383	Up regulation
Q16658	FSCN1_HUMAN	Fascin	1.2866	0.0019	Up regulation
P26038	MOES_HUMAN	Moesin	1.286	0.0004	Up regulation
P30044	PRDX5_HUMAN	Peroxiredoxin-5, mitochondrial	1.2857	0.0223	Up regulation
P37802	TAGL2_HUMAN	Transgelin-2	1.2617	0.0189	Up regulation
P07108	ACBP_HUMAN	Acyl-CoA-binding protein	1.259	0.0412	Up regulation
Q9Y490	TLN1_HUMAN	Talin-1	1.2333	0	Up regulation
Q9Y4L1	HYOU1_HUMAN	Hypoxia up-regulated protein 1	1.2322	0.0202	Up regulation
O75369	FLNB_HUMAN	Filamin-B	1.2265	0.0092	Up regulation
Q9Y696	CLIC4_HUMAN	Chloride intracellular channel protein 4	1.2196	0.0476	Up regulation
P60953	CDC42_HUMAN	Cell division control protein 42 homolog	1.2135	0.0324	Up regulation
O43852	CALU_HUMAN	Calumenin	1.2075	0.0466	Up regulation
P48735	IDHP_HUMAN	Isocitrate dehydrogenase [NADP], mitochondrial	1.2029	0.0108	Up regulation
P14618	KPYM_HUMAN	Pyruvate kinase PKM	1.188	0	Up regulation
P13667	PDIA4_HUMAN	Protein disulfide-isomerase A4	1.1864	0.0115	Up regulation
P55072	TERA_HUMAN	Transitional endoplasmic reticulum ATPase	1.181	0.0024	Up regulation
P09936	UCHL1_HUMAN	Ubiquitin carboxyl-terminal hydrolase isozyme L1	1.1769	0.0145	Up regulation
Q14204	DYHC1_HUMAN	Cytoplasmic dynein 1 heavy chain 1	1.1709	0.001	Up regulation
P62937	PPIA_HUMAN	Peptidyl-prolyl cis-trans isomerase A	1.1693	0.0137	Up regulation
P30153	2AAA_HUMAN	Serine/threonine-protein phosphatase 2A 65 kDa regulatory subunit A alpha isoform	1.1575	0.047	Up regulation
P08133	ANXA6_HUMAN	Annexin A6	1.1361	0.0017	Up regulation
Q15149	PLEC_HUMAN	Plectin	1.1289	0.0316	Up regulation
P49327	FAS_HUMAN	Fatty acid synthase	1.1237	0.0003	Up regulation
P29401	TKT_HUMAN	Transketolase	1.1026	0.0457	Up regulation
P41252	SYIC_HUMAN	Isoleucine--tRNA ligase, cytoplasmic	0.9054	0.0334	Down regulation
P07195	LDHB_HUMAN	L-lactate dehydrogenase B chain	0.9036	0.0233	Down regulation
P10809	CH60_HUMAN	60 kDa heat shock protein, mitochondrial	0.9021	0.0034	Down regulation
P62424	RL7A_HUMAN	60S ribosomal protein L7a	0.8929	0.0468	Down regulation
P23526	SAHH_HUMAN	Adenosylhomocysteinase	0.8877	0.0248	Down regulation
P12277	KCRB_HUMAN	Creatine kinase B-type	0.8821	0.0442	Down regulation
P38646	GRP75_HUMAN	Stress-70 protein, mitochondrial	0.881	0.0365	Down regulation
Q9UQ80	PA2G4_HUMAN	Proliferation-associated protein 2G4	0.8796	0.0309	Down regulation
P48643	TCPE_HUMAN	T-complex protein 1 subunit epsilon	0.8774	0.0201	Down regulation
P17987	TCPA_HUMAN	T-complex protein 1 subunit alpha	0.8657	0.0399	Down regulation
P42704	LPPRC_HUMAN	Leucine-rich PPR motif-containing protein, mitochondrial	0.863	0.0301	Down regulation
P61604	CH10_HUMAN	10 kDa heat shock protein, mitochondrial	0.8628	0.0175	Down regulation
P78371	TCPB_HUMAN	T-complex protein 1 subunit beta	0.8581	0.004	Down regulation
P11940	PABP1_HUMAN	Polyadenylate-binding protein 1	0.8576	0.0165	Down regulation
Q92598	HS105_HUMAN	Heat shock protein 105 kDa	0.8558	0.0301	Down regulation
P52272	HNRPM_HUMAN	Heterogeneous nuclear ribonucleoprotein M	0.8555	0.0299	Down regulation
P26373	RL13_HUMAN	60S ribosomal protein L13	0.8531	0.0338	Down regulation
P50991	TCPD_HUMAN	T-complex protein 1 subunit delta	0.8489	0.0183	Down regulation
P13639	EF2_HUMAN	Elongation factor 2	0.8455	0.0005	Down regulation
P17844	DDX5_HUMAN	Probable ATP-dependent RNA helicase DDX5	0.8453	0.0479	Down regulation
P25705	ATPA_HUMAN	ATP synthase subunit alpha, mitochondrial	0.8447	0.0273	Down regulation
P23921	RIR1_HUMAN	Ribonucleoside-diphosphate reductase large subunit	0.8444	0.0338	Down regulation
P84098	RL19_HUMAN	60S ribosomal protein L19	0.8391	0.0491	Down regulation
P62701	RS4X_HUMAN	40S ribosomal protein S4, X isoform	0.8364	0.0022	Down regulation
P22234	PUR6_HUMAN	Multifunctional protein ADE2	0.8359	0.0034	Down regulation
P11586	C1TC_HUMAN	C-1-tetrahydrofolate synthase, cytoplasmic	0.8348	0.0152	Down regulation
P50990	TCPQ_HUMAN	T-complex protein 1 subunit theta	0.8271	0.0002	Down regulation
P19338	NUCL_HUMAN	Nucleolin	0.8261	0.0007	Down regulation
P27348	1433T_HUMAN	14-3-3 protein theta	0.8239	0.0365	Down regulation
Q8NC51	PAIRB_HUMAN	Plasminogen activator inhibitor 1 RNA-binding protein	0.8194	0.0005	Down regulation
P32969	RL9_HUMAN	60S ribosomal protein L9	0.8192	0.0339	Down regulation
P62750	RL23A_HUMAN	60S ribosomal protein L23a	0.8189	0.0118	Down regulation
Q99873-4	ANM1_HUMAN	Isoform 4 of Protein arginine N-methyltransferase 1	0.818	0.0382	Down regulation
P15880	RS2_HUMAN	40S ribosomal protein S2	0.8173	0.0013	Down regulation
P68400	CSK21_HUMAN	Casein kinase II subunit alpha	0.8139	0.01	Down regulation
Q99613	EIF3C_HUMAN	Eukaryotic translation initiation factor 3 subunit C	0.8138	0.033	Down regulation
P27635	RL10_HUMAN	60S ribosomal protein L10	0.8025	0.0179	Down regulation
P61247	RS3A_HUMAN	40S ribosomal protein S3a	0.7981	0.0125	Down regulation
P55010	IF5_HUMAN	Eukaryotic translation initiation factor 5	0.7974	0.0207	Down regulation
Q9Y617	SERC_HUMAN	Phosphoserine aminotransferase	0.7966	0.0092	Down regulation
P05388	RLA0_HUMAN	60S acidic ribosomal protein P0	0.7886	0.0014	Down regulation
P06748	NPM_HUMAN	Nucleophosmin	0.7827	0.0006	Down regulation
P23396	RS3_HUMAN	40S ribosomal protein S3	0.7817	0.0004	Down regulation
P54577	SYYC_HUMAN	Tyrosine--tRNA ligase, cytoplasmic	0.7816	0.0178	Down regulation
P62906	RL10A_HUMAN	60S ribosomal protein L10a	0.78	0.0393	Down regulation
Q14157	UBP2L_HUMAN	Ubiquitin-associated protein 2-like	0.7773	0.0379	Down regulation
P18621	RL17_HUMAN	60S ribosomal protein L17	0.7757	0.0339	Down regulation
P06454	PTMA_HUMAN	Prothymosin alpha	0.7603	0.0475	Down regulation
O00571	DDX3X_HUMAN	ATP-dependent RNA helicase DDX3X	0.7595	0.0059	Down regulation
Q16222	UAP1_HUMAN	UDP-N-acetylhexosamine pyrophosphorylase	0.7561	0.0362	Down regulation
P60842	IF4A1_HUMAN	Eukaryotic initiation factor 4A-I	0.7443	0.0048	Down regulation
Q01813	K6PP_HUMAN	6-phosphofructokinase type C	0.7343	0.0029	Down regulation
Q14444	CAPR1_HUMAN	Caprin-1	0.7154	0.0141	Down regulation
P10412	H14_HUMAN	Histone H1.4	0.6975	0.0094	Down regulation
Q13283	G3BP1_HUMAN	Ras GTPase-activating protein-binding protein 1	0.686	0.0097	Down regulation
P67809	YBOX1_HUMAN	Nuclease-sensitive element-binding protein 1	0.6763	0.0083	Down regulation
O75531	BAF_HUMAN	Barrier-to-autointegration factor	0.6742	0.0203	Down regulation
