# Supplementary material for: IRE1α-XBP1 inhibitors exerted anti-tumor activities in Ewing’s sarcoma
Source: Oncotarget. 2018 Feb 12;9(18):14428–43. doi: 10.18632/oncotarget.24467 (PMC5865680; doi:10.18632/oncotarget.24467)
Supplement: Supplementary file 5 [file oncotarget-09-14428-s005.xlsx]

## Sheet: Sheet1
Supplementary Table 4. Protein profiles of EWS/FLI1 knockdown in CHP100
Accession No.	Symbol	Protein name	Fold difference	P-value	Regulation
P35527	K1C9_HUMAN	Keratin, type I cytoskeletal 9	4.5025	0.0047	Up regulation
P04264	K2C1_HUMAN	Keratin, type II cytoskeletal 1	2.9826	0.0189	Up regulation
P68032	ACTC_HUMAN	Actin, alpha cardiac muscle 1	2.1935	0.0304	Up regulation
Q01995	TAGL_HUMAN	Transgelin	2.0306	0.0019	Up regulation
P07355	ANXA2_HUMAN	Annexin A2	1.8908	0	Up regulation
Q05682-5	CALD1_HUMAN	Isoform 5 of Caldesmon	1.8697	0.0111	Up regulation
P62328	TYB4_HUMAN	Thymosin beta-4	1.7998	0.0048	Up regulation
P06396	GELS_HUMAN	Gelsolin	1.7616	0.0039	Up regulation
P09493-3	TPM1_HUMAN	Isoform 3 of Tropomyosin alpha-1 chain	1.7446	0.0125	Up regulation
P19105	ML12A_HUMAN	Myosin regulatory light chain 12A	1.7405	0.0332	Up regulation
Q09666	AHNK_HUMAN	Neuroblast differentiation-associated protein AHNAK	1.5293	0	Up regulation
P35579	MYH9_HUMAN	Myosin-9	1.4907	0	Up regulation
O95816	BAG2_HUMAN	BAG family molecular chaperone regulator 2	1.4682	0.0425	Up regulation
P12814	ACTN1_HUMAN	Alpha-actinin-1	1.4296	0.0021	Up regulation
P15311	EZRI_HUMAN	Ezrin	1.3485	0.0062	Up regulation
P04083	ANXA1_HUMAN	Annexin A1	1.3418	0.0103	Up regulation
O43707	ACTN4_HUMAN	Alpha-actinin-4	1.3351	0.0232	Up regulation
P04792	HSPB1_HUMAN	Heat shock protein beta-1	1.3205	0.0102	Up regulation
P27797	CALR_HUMAN	Calreticulin	1.296	0.0127	Up regulation
P11021	GRP78_HUMAN	78 kDa glucose-regulated protein	1.2946	0.0148	Up regulation
P35232	PHB_HUMAN	Prohibitin	1.2889	0.0072	Up regulation
P09936	UCHL1_HUMAN	Ubiquitin carboxyl-terminal hydrolase isozyme L1	1.2856	0.013	Up regulation
P08670	VIME_HUMAN	Vimentin	1.2792	0.0014	Up regulation
P14550	AK1A1_HUMAN	Alcohol dehydrogenase [NADP(+)]	1.2591	0.0151	Up regulation
P48735	IDHP_HUMAN	Isocitrate dehydrogenase [NADP], mitochondrial	1.2519	0.0295	Up regulation
P30101	PDIA3_HUMAN	Protein disulfide-isomerase A3	1.2512	0.0039	Up regulation
P21333	FLNA_HUMAN	Filamin-A	1.243	0	Up regulation
P23528	COF1_HUMAN	Cofilin-1	1.2404	0.0325	Up regulation
Q99623	PHB2_HUMAN	Prohibitin-2	1.2362	0.0339	Up regulation
P29692-2	EF1D_HUMAN	Isoform 2 of Elongation factor 1-delta	1.2333	0.0109	Up regulation
P14625	ENPL_HUMAN	Endoplasmin	1.2312	0.0064	Up regulation
P18206	VINC_HUMAN	Vinculin	1.2138	0.011	Up regulation
P08133	ANXA6_HUMAN	Annexin A6	1.2081	0.0315	Up regulation
P26038	MOES_HUMAN	Moesin	1.2078	0.0363	Up regulation
P24534	EF1B_HUMAN	Elongation factor 1-beta	1.1945	0.0271	Up regulation
P04843	RPN1_HUMAN	Dolichyl-diphosphooligosaccharide--protein glycosyltransferase subunit 1	1.1823	0.0468	Up regulation
Q9Y490	TLN1_HUMAN	Talin-1	1.1699	0.0317	Up regulation
Q06830	PRDX1_HUMAN	Peroxiredoxin-1	1.1683	0.009	Up regulation
P07237	PDIA1_HUMAN	Protein disulfide-isomerase	1.1644	0.0251	Up regulation
Q9UNM6	PSD13_HUMAN	26S proteasome non-ATPase regulatory subunit 13	1.163	0.0319	Up regulation
P14618	KPYM_HUMAN	Pyruvate kinase PKM	1.1627	0.0019	Up regulation
P46781	RS9_HUMAN	40S ribosomal protein S9	1.1231	0.0274	Up regulation
P29762	RABP1_HUMAN	Cellular retinoic acid-binding protein 1	1.1194	0.0496	Up regulation
P49368	TCPG_HUMAN	T-complex protein 1 subunit gamma	0.9332	0.0392	Down regulation
P13639	EF2_HUMAN	Elongation factor 2	0.9229	0.0171	Down regulation
O43175	SERA_HUMAN	D-3-phosphoglycerate dehydrogenase	0.8457	0.0307	Down regulation
P51858	HDGF_HUMAN	Hepatoma-derived growth factor	0.8448	0.0234	Down regulation
P34897	GLYM_HUMAN	Serine hydroxymethyltransferase, mitochondrial	0.8296	0.0085	Down regulation
P39023	RL3_HUMAN	60S ribosomal protein L3	0.8134	0.0113	Down regulation
P54577	SYYC_HUMAN	Tyrosine--tRNA ligase, cytoplasmic	0.8087	0.0284	Down regulation
Q6PKG0-3	LARP1_HUMAN	Isoform 2 of La-related protein 1	0.8021	0.0297	Down regulation
P43686	PRS6B_HUMAN	26S protease regulatory subunit 6B	0.7984	0.0153	Down regulation
Q02790	FKBP4_HUMAN	Peptidyl-prolyl cis-trans isomerase FKBP4	0.7981	0.0083	Down regulation
Q04760	LGUL_HUMAN	Lactoylglutathione lyase	0.7965	0.0326	Down regulation
Q02543	RL18A_HUMAN	60S ribosomal protein L18a	0.7934	0.0284	Down regulation
O43143	DHX15_HUMAN	Putative pre-mRNA-splicing factor ATP-dependent RNA helicase DHX15	0.7853	0.0196	Down regulation
P12004	PCNA_HUMAN	Proliferating cell nuclear antigen	0.7751	0.0167	Down regulation
Q03135	CAV1_HUMAN	Caveolin-1	0.7225	0.003	Down regulation
P62937	PPIA_HUMAN	Peptidyl-prolyl cis-trans isomerase A	0.696	0.0083	Down regulation
O15067	PUR4_HUMAN	Phosphoribosylformylglycinamidine synthase	0.6907	0.0463	Down regulation
