# Supplementary material for: IRE1α-XBP1 inhibitors exerted anti-tumor activities in Ewing’s sarcoma
Source: Oncotarget. 2018 Feb 12;9(18):14428–43. doi: 10.18632/oncotarget.24467 (PMC5865680; doi:10.18632/oncotarget.24467)
Supplement: Supplementary file 6 [file oncotarget-09-14428-s006.xlsx]

## Sheet: Sheet1
Supplementary Table 5. Protein profiles of EWS/FLI1 overexpression in hMSC1 (blue 13 vs. 16)
Accession No.	Symbol	Protein name	Fold difference	P-value	Regulation
P07477	TRY1_HUMAN	Trypsin-1	1.7266	0.0326	Up regulation
Q9UBB4	ATX10_HUMAN	Ataxin-10	1.5827	0.0482	Up regulation
Q8NCW5	NNRE_HUMAN	NAD(P)H-hydrate epimerase	1.3228	0.0113	Up regulation
P07951-2	TPM2_HUMAN	Isoform 2 of Tropomyosin beta chain	1.3187	0.0475	Up regulation
Q99873-4	ANM1_HUMAN	Isoform 4 of Protein arginine N-methyltransferase 1	1.2833	0.0389	Up regulation
P04792	HSPB1_HUMAN	Heat shock protein beta-1	1.2807	0.0021	Up regulation
P05783	K1C18_HUMAN	Keratin, type I cytoskeletal 18	1.2779	0.0035	Up regulation
P41252	SYIC_HUMAN	Isoleucine--tRNA ligase, cytoplasmic	1.2506	0.0188	Up regulation
O00151	PDLI1_HUMAN	PDZ and LIM domain protein 1	1.2415	0.0219	Up regulation
P00338	LDHA_HUMAN	L-lactate dehydrogenase A chain	1.2229	0.0049	Up regulation
Q16531	DDB1_HUMAN	DNA damage-binding protein 1	1.2227	0.0348	Up regulation
Q9Y696	CLIC4_HUMAN	Chloride intracellular channel protein 4	1.2205	0.0096	Up regulation
P22392-2	NDKB_HUMAN	Isoform 3 of Nucleoside diphosphate kinase B	1.2186	0.0132	Up regulation
P08237	K6PF_HUMAN	6-phosphofructokinase, muscle type	1.2171	0.0383	Up regulation
P07195	LDHB_HUMAN	L-lactate dehydrogenase B chain	1.2101	0.0224	Up regulation
P09493-3	TPM1_HUMAN	Isoform 3 of Tropomyosin alpha-1 chain	1.2097	0.0306	Up regulation
P30041	PRDX6_HUMAN	Peroxiredoxin-6	1.2094	0.0026	Up regulation
O14980	XPO1_HUMAN	Exportin-1	1.207	0.0369	Up regulation
O95573	ACSL3_HUMAN	Long-chain-fatty-acid--CoA ligase 3	1.2035	0.0237	Up regulation
P07737	PROF1_HUMAN	Profilin-1	1.2022	0.0355	Up regulation
O00410	IPO5_HUMAN	Importin-5	1.1997	0.0332	Up regulation
P22234	PUR6_HUMAN	Multifunctional protein ADE2	1.1963	0.0345	Up regulation
Q9Y617	SERC_HUMAN	Phosphoserine aminotransferase	1.1952	0.0003	Up regulation
P49257	LMAN1_HUMAN	Protein ERGIC-53	1.1936	0.0336	Up regulation
Q14315	FLNC_HUMAN	Filamin-C	1.1916	0	Up regulation
P49736	MCM2_HUMAN	DNA replication licensing factor MCM2	1.1834	0.0316	Up regulation
P08243	ASNS_HUMAN	Asparagine synthetase [glutamine-hydrolyzing]	1.1804	0.0119	Up regulation
O75347	TBCA_HUMAN	Tubulin-specific chaperone A	1.1735	0.021	Up regulation
P35579	MYH9_HUMAN	Myosin-9	1.1678	0	Up regulation
P23526	SAHH_HUMAN	Adenosylhomocysteinase	1.1677	0.0032	Up regulation
Q16658	FSCN1_HUMAN	Fascin	1.1651	0.016	Up regulation
P12955	PEPD_HUMAN	Xaa-Pro dipeptidase	1.1609	0.0336	Up regulation
P78371	TCPB_HUMAN	T-complex protein 1 subunit beta	1.1601	0.0027	Up regulation
P23921	RIR1_HUMAN	Ribonucleoside-diphosphate reductase large subunit	1.1596	0.0016	Up regulation
A0AVT1	UBA6_HUMAN	Ubiquitin-like modifier-activating enzyme 6	1.1586	0.0424	Up regulation
Q99460	PSMD1_HUMAN	26S proteasome non-ATPase regulatory subunit 1	1.158	0.0282	Up regulation
P34932	HSP74_HUMAN	Heat shock 70 kDa protein 4	1.147	0.0417	Up regulation
P06733	ENOA_HUMAN	Alpha-enolase	1.1429	0.0398	Up regulation
P13797	PLST_HUMAN	Plastin-3	1.1422	0.0094	Up regulation
Q13200	PSMD2_HUMAN	26S proteasome non-ATPase regulatory subunit 2	1.1413	0.0039	Up regulation
Q9Y4L1	HYOU1_HUMAN	Hypoxia up-regulated protein 1	1.1394	0.0377	Up regulation
Q92598	HS105_HUMAN	Heat shock protein 105 kDa	1.1372	0.0095	Up regulation
P00558	PGK1_HUMAN	Phosphoglycerate kinase 1	1.137	0.0393	Up regulation
P54886	P5CS_HUMAN	Delta-1-pyrroline-5-carboxylate synthase	1.1365	0.0438	Up regulation
P10809	CH60_HUMAN	60 kDa heat shock protein, mitochondrial	1.1357	0.0039	Up regulation
P17987	TCPA_HUMAN	T-complex protein 1 subunit alpha	1.1301	0.015	Up regulation
O43175	SERA_HUMAN	D-3-phosphoglycerate dehydrogenase	1.1289	0.0164	Up regulation
O43707	ACTN4_HUMAN	Alpha-actinin-4	1.1249	0.0355	Up regulation
P31948	STIP1_HUMAN	Stress-induced-phosphoprotein 1	1.1245	0.0324	Up regulation
P08107	HSP71_HUMAN	Heat shock 70 kDa protein 1A/1B	1.1226	0.0387	Up regulation
O15460-2	P4HA2_HUMAN	Isoform IIa of Prolyl 4-hydroxylase subunit alpha-2	1.1226	0.0361	Up regulation
P49327	FAS_HUMAN	Fatty acid synthase	1.1216	0.031	Up regulation
P50990	TCPQ_HUMAN	T-complex protein 1 subunit theta	1.1156	0.0029	Up regulation
P60174	TPIS_HUMAN	Triosephosphate isomerase	1.114	0.0271	Up regulation
P48643	TCPE_HUMAN	T-complex protein 1 subunit epsilon	1.1098	0.0152	Up regulation
P18206	VINC_HUMAN	Vinculin	1.1033	0.0028	Up regulation
P40939	ECHA_HUMAN	Trifunctional enzyme subunit alpha, mitochondrial	1.1001	0.0462	Up regulation
O94925-3	GLSK_HUMAN	Isoform 3 of Glutaminase kidney isoform, mitochondrial	1.0972	0.0382	Up regulation
Q15008	PSMD6_HUMAN	26S proteasome non-ATPase regulatory subunit 6	1.0956	0.0478	Up regulation
Q14566	MCM6_HUMAN	DNA replication licensing factor MCM6	1.0943	0.0307	Up regulation
P49368	TCPG_HUMAN	T-complex protein 1 subunit gamma	1.0918	0.0223	Up regulation
Q9Y490	TLN1_HUMAN	Talin-1	1.0835	0.0075	Up regulation
Q09666	AHNK_HUMAN	Neuroblast differentiation-associated protein AHNAK	0.9276	0.0045	Down regulation
Q15149	PLEC_HUMAN	Plectin	0.9117	0.0083	Down regulation
P32969	RL9_HUMAN	60S ribosomal protein L9	0.8884	0.0456	Down regulation
P23396	RS3_HUMAN	40S ribosomal protein S3	0.8838	0.0319	Down regulation
P39023	RL3_HUMAN	60S ribosomal protein L3	0.8797	0.0426	Down regulation
Q14103	HNRPD_HUMAN	Heterogeneous nuclear ribonucleoprotein D0	0.879	0.0403	Down regulation
Q8NBJ5	GT251_HUMAN	Procollagen galactosyltransferase 1	0.877	0.013	Down regulation
P61254	RL26_HUMAN	60S ribosomal protein L26	0.8687	0.0453	Down regulation
P27816-6	MAP4_HUMAN	Isoform 6 of Microtubule-associated protein 4	0.8664	0.0189	Down regulation
P26038	MOES_HUMAN	Moesin	0.8658	0.0374	Down regulation
P12111-2	CO6A3_HUMAN	Isoform 2 of Collagen alpha-3(VI) chain	0.8657	0.0342	Down regulation
Q9BUJ2	HNRL1_HUMAN	Heterogeneous nuclear ribonucleoprotein U-like protein 1	0.8655	0.033	Down regulation
P46777	RL5_HUMAN	60S ribosomal protein L5	0.8653	0.0302	Down regulation
P52272	HNRPM_HUMAN	Heterogeneous nuclear ribonucleoprotein M	0.8632	0.0117	Down regulation
Q9UQ80	PA2G4_HUMAN	Proliferation-associated protein 2G4	0.8617	0.0215	Down regulation
P38919	IF4A3_HUMAN	Eukaryotic initiation factor 4A-III	0.8572	0.0133	Down regulation
P07355	ANXA2_HUMAN	Annexin A2	0.8433	0.0025	Down regulation
P26373	RL13_HUMAN	60S ribosomal protein L13	0.8391	0.0221	Down regulation
Q13740	CD166_HUMAN	CD166 antigen	0.8383	0.019	Down regulation
P15311	EZRI_HUMAN	Ezrin	0.8316	0.0027	Down regulation
P36578	RL4_HUMAN	60S ribosomal protein L4	0.8314	0.0063	Down regulation
P0CW22	RS17L_HUMAN	40S ribosomal protein S17-like	0.8308	0.0272	Down regulation
P26640	SYVC_HUMAN	Valine--tRNA ligase	0.8284	0.0196	Down regulation
P46779	RL28_HUMAN	60S ribosomal protein L28	0.8238	0.024	Down regulation
P38159	RBMX_HUMAN	RNA-binding motif protein, X chromosome	0.8151	0.0428	Down regulation
P50914	RL14_HUMAN	60S ribosomal protein L14	0.8098	0.0051	Down regulation
Q99729-3	ROAA_HUMAN	Isoform 3 of Heterogeneous nuclear ribonucleoprotein A/B	0.8043	0.037	Down regulation
P18621	RL17_HUMAN	60S ribosomal protein L17	0.8018	0.0142	Down regulation
P09651	ROA1_HUMAN	Heterogeneous nuclear ribonucleoprotein A1	0.8017	0.0329	Down regulation
Q9P2E9	RRBP1_HUMAN	Ribosome-binding protein 1	0.7996	0.0133	Down regulation
P27695	APEX1_HUMAN	DNA-(apurinic or apyrimidinic site) lyase	0.7977	0.0357	Down regulation
P46781	RS9_HUMAN	40S ribosomal protein S9	0.7959	0.0026	Down regulation
P83731	RL24_HUMAN	60S ribosomal protein L24	0.7938	0.0197	Down regulation
P26641	EF1G_HUMAN	Elongation factor 1-gamma	0.7924	0.0066	Down regulation
Q9NQC3-2	RTN4_HUMAN	Isoform 2 of Reticulon-4	0.789	0.0141	Down regulation
P46821	MAP1B_HUMAN	Microtubule-associated protein 1B	0.7841	0.0003	Down regulation
P08865	RSSA_HUMAN	40S ribosomal protein SA	0.7811	0.0035	Down regulation
Q8NC51	PAIRB_HUMAN	Plasminogen activator inhibitor 1 RNA-binding protein	0.7784	0.0017	Down regulation
P20042	IF2B_HUMAN	Eukaryotic translation initiation factor 2 subunit 2	0.7773	0.0141	Down regulation
P61247	RS3A_HUMAN	40S ribosomal protein S3a	0.7749	0.0024	Down regulation
P07910-2	HNRPC_HUMAN	Isoform C1 of Heterogeneous nuclear ribonucleoproteins C1/C2	0.761	0.0078	Down regulation
P62701	RS4X_HUMAN	40S ribosomal protein S4, X isoform	0.7593	0.0064	Down regulation
O43390	HNRPR_HUMAN	Heterogeneous nuclear ribonucleoprotein R	0.7593	0.0127	Down regulation
Q07020	RL18_HUMAN	60S ribosomal protein L18	0.7578	0.0251	Down regulation
P61313	RL15_HUMAN	60S ribosomal protein L15	0.7566	0.0031	Down regulation
P15144	AMPN_HUMAN	Aminopeptidase N	0.7537	0.0177	Down regulation
Q92616	GCN1L_HUMAN	Translational activator GCN1	0.7474	0.0396	Down regulation
P23246	SFPQ_HUMAN	Splicing factor, proline- and glutamine-rich	0.7458	0.0012	Down regulation
Q13283	G3BP1_HUMAN	Ras GTPase-activating protein-binding protein 1	0.7457	0.0068	Down regulation
P21589	5NTD_HUMAN	5'-nucleotidase	0.7364	0.0271	Down regulation
P50454	SERPH_HUMAN	Serpin H1	0.7303	0.0001	Down regulation
P24534	EF1B_HUMAN	Elongation factor 1-beta	0.7289	0.0203	Down regulation
P51991	ROA3_HUMAN	Heterogeneous nuclear ribonucleoprotein A3	0.7286	0.0045	Down regulation
P26599	PTBP1_HUMAN	Polypyrimidine tract-binding protein 1	0.7175	0.0443	Down regulation
Q15717	ELAV1_HUMAN	ELAV-like protein 1	0.7159	0.0078	Down regulation
O14979	HNRDL_HUMAN	Heterogeneous nuclear ribonucleoprotein D-like	0.7104	0.0026	Down regulation
P80723	BASP1_HUMAN	Brain acid soluble protein 1	0.7081	0.0029	Down regulation
P29692-2	EF1D_HUMAN	Isoform 2 of Elongation factor 1-delta	0.6996	0.0011	Down regulation
P09429	HMGB1_HUMAN	High mobility group protein B1	0.6957	0.0001	Down regulation
Q96AE4-2	FUBP1_HUMAN	Isoform 2 of Far upstream element-binding protein 1	0.6881	0.008	Down regulation
P02452	CO1A1_HUMAN	Collagen alpha-1(I) chain	0.6837	0	Down regulation
P62910	RL32_HUMAN	60S ribosomal protein L32	0.6837	0.0137	Down regulation
P02545	LMNA_HUMAN	Prelamin-A/C	0.6823	0.0001	Down regulation
P09914	IFIT1_HUMAN	Interferon-induced protein with tetratricopeptide repeats 1	0.6807	0.0373	Down regulation
P42766	RL35_HUMAN	60S ribosomal protein L35	0.6762	0.0334	Down regulation
P08123	CO1A2_HUMAN	Collagen alpha-2(I) chain	0.6697	0.0001	Down regulation
Q07065	CKAP4_HUMAN	Cytoskeleton-associated protein 4	0.6649	0.0003	Down regulation
P11498	PYC_HUMAN	Pyruvate carboxylase, mitochondrial	0.61	0.0318	Down regulation
P20591	MX1_HUMAN	Interferon-induced GTP-binding protein Mx1	0.6015	0	Down regulation
Q71DI3	H32_HUMAN	Histone H3.2	0.5571	0	Down regulation
Q99878	H2A1J_HUMAN	Histone H2A type 1-J	0.5516	0.0109	Down regulation
P10412	H14_HUMAN	Histone H1.4	0.5501	0.0183	Down regulation
