# Supplementary material for: IRE1α-XBP1 inhibitors exerted anti-tumor activities in Ewing’s sarcoma
Source: Oncotarget. 2018 Feb 12;9(18):14428–43. doi: 10.18632/oncotarget.24467 (PMC5865680; doi:10.18632/oncotarget.24467)
Supplement: Supplementary file 7 [file oncotarget-09-14428-s007.xlsx]

## Sheet: Sheet1
Supplementary Table 6. Protein profiles of EWS/FLI1 overexpression in hMSC2 (red 29 vs. 32)
Accession No.	Symbol	Protein name	Fold difference	P-value	Regulation
P08670	VIME_HUMAN	Vimentin	2.5359	0	Up regulation
Q05682-4	CALD1_HUMAN	Isoform 4 of Caldesmon	2.2331	0	Up regulation
P21291	CSRP1_HUMAN	Cysteine and glycine-rich protein 1	2.1448	0	Up regulation
Q9ULV4	COR1C_HUMAN	Coronin-1C	2.084	0.0003	Up regulation
O43707	ACTN4_HUMAN	Alpha-actinin-4	1.988	0	Up regulation
P51570	GALK1_HUMAN	Galactokinase	1.8159	0.0053	Up regulation
Q9UHB6	LIMA1_HUMAN	LIM domain and actin-binding protein 1	1.7826	0	Up regulation
P09493-9	TPM1_HUMAN	Isoform 9 of Tropomyosin alpha-1 chain	1.7594	0.035	Up regulation
P12814	ACTN1_HUMAN	Alpha-actinin-1	1.6881	0	Up regulation
P25705	ATPA_HUMAN	ATP synthase subunit alpha, mitochondrial	1.6761	0.0002	Up regulation
Q9Y5X3	SNX5_HUMAN	Sorting nexin-5	1.6268	0.0148	Up regulation
P54886	P5CS_HUMAN	Delta-1-pyrroline-5-carboxylate synthase	1.6241	0.0222	Up regulation
Q01082	SPTB2_HUMAN	Spectrin beta chain, non-erythrocytic 1	1.6003	0	Up regulation
Q16643	DREB_HUMAN	Drebrin	1.5815	0.0046	Up regulation
Q13813-3	SPTN1_HUMAN	Isoform 3 of Spectrin alpha chain, non-erythrocytic 1	1.541	0	Up regulation
P06576	ATPB_HUMAN	ATP synthase subunit beta, mitochondrial	1.5369	0	Up regulation
P68032	ACTC_HUMAN	Actin, alpha cardiac muscle 1	1.5367	0.0039	Up regulation
Q15843	NEDD8_HUMAN	NEDD8	1.5329	0.0116	Up regulation
Q9UBR2	CATZ_HUMAN	Cathepsin Z	1.5092	0.0381	Up regulation
Q15149-7	PLEC_HUMAN	Isoform 7 of Plectin	1.5052	0.002	Up regulation
P21333	FLNA_HUMAN	Filamin-A	1.4705	0	Up regulation
Q9Y639	NPTN_HUMAN	Neuroplastin	1.4642	0.0463	Up regulation
P55084	ECHB_HUMAN	Trifunctional enzyme subunit beta, mitochondrial	1.4234	0.0003	Up regulation
P42704	LPPRC_HUMAN	Leucine-rich PPR motif-containing protein, mitochondrial	1.4049	0.0337	Up regulation
P00367	DHE3_HUMAN	Glutamate dehydrogenase 1, mitochondrial	1.3888	0.0022	Up regulation
P35579	MYH9_HUMAN	Myosin-9	1.3662	0	Up regulation
P32322	P5CR1_HUMAN	Pyrroline-5-carboxylate reductase 1, mitochondrial	1.3628	0.0378	Up regulation
O00151	PDLI1_HUMAN	PDZ and LIM domain protein 1	1.3613	0.005	Up regulation
Q14108	SCRB2_HUMAN	Lysosome membrane protein 2	1.3494	0.0188	Up regulation
P27144	KAD4_HUMAN	Adenylate kinase 4, mitochondrial	1.3275	0.0257	Up regulation
P61224	RAP1B_HUMAN	Ras-related protein Rap-1b	1.3215	0.0057	Up regulation
O00159-3	MYO1C_HUMAN	Isoform 3 of Unconventional myosin-Ic	1.3122	0.0129	Up regulation
Q15417	CNN3_HUMAN	Calponin-3	1.3065	0.0096	Up regulation
P36776	LONM_HUMAN	Lon protease homolog, mitochondrial	1.3059	0.0321	Up regulation
P50454	SERPH_HUMAN	Serpin H1	1.2855	0.002	Up regulation
P07602	SAP_HUMAN	Prosaposin	1.2809	0.037	Up regulation
Q06323	PSME1_HUMAN	Proteasome activator complex subunit 1	1.2737	0.0247	Up regulation
P06396-3	GELS_HUMAN	Isoform 3 of Gelsolin	1.2715	0.0131	Up regulation
P05556	ITB1_HUMAN	Integrin beta-1	1.2712	0.0015	Up regulation
Q15363	TMED2_HUMAN	Transmembrane emp24 domain-containing protein 2	1.269	0.0381	Up regulation
O75369-2	FLNB_HUMAN	Isoform 2 of Filamin-B	1.2602	0	Up regulation
P30084	ECHM_HUMAN	Enoyl-CoA hydratase, mitochondrial	1.2595	0.0357	Up regulation
O15260	SURF4_HUMAN	Surfeit locus protein 4	1.2498	0.0288	Up regulation
P48735	IDHP_HUMAN	Isocitrate dehydrogenase [NADP], mitochondrial	1.241	0.0047	Up regulation
Q15056	IF4H_HUMAN	Eukaryotic translation initiation factor 4H	1.2254	0.0201	Up regulation
P04843	RPN1_HUMAN	Dolichyl-diphosphooligosaccharide--protein glycosyltransferase subunit 1	1.2205	0.0164	Up regulation
P35580-4	MYH10_HUMAN	Isoform 4 of Myosin-10	1.2108	0.0246	Up regulation
P13674-2	P4HA1_HUMAN	Isoform 2 of Prolyl 4-hydroxylase subunit alpha-1	1.2106	0.0092	Up regulation
P38646	GRP75_HUMAN	Stress-70 protein, mitochondrial	1.2099	0.0132	Up regulation
P40939	ECHA_HUMAN	Trifunctional enzyme subunit alpha, mitochondrial	1.208	0.0073	Up regulation
P30044	PRDX5_HUMAN	Peroxiredoxin-5, mitochondrial	1.1957	0.0197	Up regulation
P34897	GLYM_HUMAN	Serine hydroxymethyltransferase, mitochondrial	1.1925	0.0028	Up regulation
P60174	TPIS_HUMAN	Triosephosphate isomerase	1.1906	0.0338	Up regulation
P54727	RD23B_HUMAN	UV excision repair protein RAD23 homolog B	1.1882	0.0216	Up regulation
P40926	MDHM_HUMAN	Malate dehydrogenase, mitochondrial	1.1782	0.0324	Up regulation
O15143	ARC1B_HUMAN	Actin-related protein 2/3 complex subunit 1B	1.1258	0.0396	Up regulation
Q13561	DCTN2_HUMAN	Dynactin subunit 2	1.1166	0.0265	Up regulation
P06744-2	G6PI_HUMAN	Isoform 2 of Glucose-6-phosphate isomerase	1.1165	0.0341	Up regulation
P07237	PDIA1_HUMAN	Protein disulfide-isomerase	1.1059	0.0196	Up regulation
P61019	RAB2A_HUMAN	Ras-related protein Rab-2A	1.1049	0.0491	Up regulation
P50990	TCPQ_HUMAN	T-complex protein 1 subunit theta	0.903	0.0344	Down regulation
P14625	ENPL_HUMAN	Endoplasmin	0.8905	0.0243	Down regulation
P07814	SYEP_HUMAN	Bifunctional glutamate/proline--tRNA ligase	0.8851	0.0203	Down regulation
Q01518	CAP1_HUMAN	Adenylyl cyclase-associated protein 1	0.8778	0.032	Down regulation
P35606	COPB2_HUMAN	Coatomer subunit beta'	0.8778	0.0447	Down regulation
Q14203	DCTN1_HUMAN	Dynactin subunit 1	0.876	0.0164	Down regulation
P17987	TCPA_HUMAN	T-complex protein 1 subunit alpha	0.8747	0.0036	Down regulation
Q9NTK5	OLA1_HUMAN	Obg-like ATPase 1	0.8712	0.034	Down regulation
P07900-2	HS90A_HUMAN	Isoform 2 of Heat shock protein HSP 90-alpha	0.8585	0.0062	Down regulation
P78371	TCPB_HUMAN	T-complex protein 1 subunit beta	0.8581	0.0045	Down regulation
P53396	ACLY_HUMAN	ATP-citrate synthase	0.8578	0.0035	Down regulation
P23396	RS3_HUMAN	40S ribosomal protein S3	0.8507	0.0268	Down regulation
P36578	RL4_HUMAN	60S ribosomal protein L4	0.8485	0.0195	Down regulation
O95347	SMC2_HUMAN	Structural maintenance of chromosomes protein 2	0.8456	0.0164	Down regulation
P05388	RLA0_HUMAN	60S acidic ribosomal protein P0	0.8416	0.0281	Down regulation
O60701	UGDH_HUMAN	UDP-glucose 6-dehydrogenase	0.8314	0.0033	Down regulation
P50395	GDIB_HUMAN	Rab GDP dissociation inhibitor beta	0.8258	0.0022	Down regulation
P11021	GRP78_HUMAN	78 kDa glucose-regulated protein	0.8239	0.0022	Down regulation
Q9Y617	SERC_HUMAN	Phosphoserine aminotransferase	0.8206	0.0168	Down regulation
P08238	HS90B_HUMAN	Heat shock protein HSP 90-beta	0.8067	0.0119	Down regulation
P26641	EF1G_HUMAN	Elongation factor 1-gamma	0.804	0.0364	Down regulation
O95340	PAPS2_HUMAN	Bifunctional 3'-phosphoadenosine 5'-phosphosulfate synthase 2	0.7999	0.0249	Down regulation
P09486	SPRC_HUMAN	SPARC	0.799	0.0343	Down regulation
P13639	EF2_HUMAN	Elongation factor 2	0.7945	0.0003	Down regulation
O43592	XPOT_HUMAN	Exportin-T	0.7939	0.0036	Down regulation
Q12904	AIMP1_HUMAN	Aminoacyl tRNA synthase complex-interacting multifunctional protein 1	0.7879	0.0449	Down regulation
P55209-2	NP1L1_HUMAN	Isoform 2 of Nucleosome assembly protein 1-like 1	0.7871	0.0196	Down regulation
O95747	OXSR1_HUMAN	Serine/threonine-protein kinase OSR1	0.7806	0.0314	Down regulation
P24534	EF1B_HUMAN	Elongation factor 1-beta	0.7798	0.0109	Down regulation
Q09666	AHNK_HUMAN	Neuroblast differentiation-associated protein AHNAK	0.7759	0	Down regulation
P11142	HSP7C_HUMAN	Heat shock cognate 71 kDa protein	0.7661	0.0243	Down regulation
P07355	ANXA2_HUMAN	Annexin A2	0.7592	0.0001	Down regulation
P61221	ABCE1_HUMAN	ATP-binding cassette sub-family E member 1	0.7305	0.023	Down regulation
P07996	TSP1_HUMAN	Thrombospondin-1	0.7236	0.0037	Down regulation
Q9UNF1	MAGD2_HUMAN	Melanoma-associated antigen D2	0.7111	0.01	Down regulation
P68104	EF1A1_HUMAN	Elongation factor 1-alpha 1	0.706	0.0048	Down regulation
P46821	MAP1B_HUMAN	Microtubule-associated protein 1B	0.6785	0	Down regulation
P16615	AT2A2_HUMAN	Sarcoplasmic/endoplasmic reticulum calcium ATPase 2	0.673	0.0312	Down regulation
P43246	MSH2_HUMAN	DNA mismatch repair protein Msh2	0.668	0.0397	Down regulation
Q9H3U1	UN45A_HUMAN	Protein unc-45 homolog A	0.6489	0.0344	Down regulation
P35222	CTNB1_HUMAN	Catenin beta-1	0.6094	0.0309	Down regulation
P02452	CO1A1_HUMAN	Collagen alpha-1(I) chain	0.6022	0.0012	Down regulation
P08133	ANXA6_HUMAN	Annexin A6	0.5882	0	Down regulation
