# Supplementary material for: IRE1α-XBP1 inhibitors exerted anti-tumor activities in Ewing’s sarcoma
Source: Oncotarget. 2018 Feb 12;9(18):14428–43. doi: 10.18632/oncotarget.24467 (PMC5865680; doi:10.18632/oncotarget.24467)
Supplement: Supplementary file 8 [file oncotarget-09-14428-s008.xlsx]

## Sheet: Sheet1
Supplementary Table 7. Protein profiles of EWS/FLI1 overexpression in hMSC3 (green 37 vs. 40)
Accession No.	Symbol	Protein name	Fold difference	P-value	Regulation
Q9ULV4	COR1C_HUMAN	Coronin-1C	2.0422	0.0001	Up regulation
P08670	VIME_HUMAN	Vimentin	1.8286	0	Up regulation
P14174	MIF_HUMAN	Macrophage migration inhibitory factor	1.7317	0.0271	Up regulation
P62942	FKB1A_HUMAN	Peptidyl-prolyl cis-trans isomerase FKBP1A	1.7223	0.039	Up regulation
P50454	SERPH_HUMAN	Serpin H1	1.6903	0	Up regulation
P35579	MYH9_HUMAN	Myosin-9	1.6759	0	Up regulation
P06396-3	GELS_HUMAN	Isoform 3 of Gelsolin	1.6483	0.0002	Up regulation
Q16643	DREB_HUMAN	Drebrin	1.5906	0.0149	Up regulation
P21291	CSRP1_HUMAN	Cysteine and glycine-rich protein 1	1.5736	0.001	Up regulation
Q05682-4	CALD1_HUMAN	Isoform 4 of Caldesmon	1.5539	0	Up regulation
P24844	MYL9_HUMAN	Myosin regulatory light polypeptide 9	1.5332	0.0395	Up regulation
P09382	LEG1_HUMAN	Galectin-1	1.5267	0.0002	Up regulation
P32322	P5CR1_HUMAN	Pyrroline-5-carboxylate reductase 1, mitochondrial	1.4961	0.0429	Up regulation
P48735	IDHP_HUMAN	Isocitrate dehydrogenase [NADP], mitochondrial	1.4799	0.0002	Up regulation
Q9Y2D5-6	AKAP2_HUMAN	Isoform 4 of A-kinase anchor protein 2	1.4716	0.0449	Up regulation
P35580-4	MYH10_HUMAN	Isoform 4 of Myosin-10	1.4501	0.0091	Up regulation
Q8NCW5	NNRE_HUMAN	NAD(P)H-hydrate epimerase	1.4336	0.0189	Up regulation
P13674-2	P4HA1_HUMAN	Isoform 2 of Prolyl 4-hydroxylase subunit alpha-1	1.4226	0.0001	Up regulation
P60174	TPIS_HUMAN	Triosephosphate isomerase	1.3986	0	Up regulation
P09651	ROA1_HUMAN	Heterogeneous nuclear ribonucleoprotein A1	1.3953	0.0455	Up regulation
P09104	ENOG_HUMAN	Gamma-enolase	1.3902	0.0007	Up regulation
P00558	PGK1_HUMAN	Phosphoglycerate kinase 1	1.3739	0	Up regulation
P07858	CATB_HUMAN	Cathepsin B	1.3711	0.0045	Up regulation
P30046	DOPD_HUMAN	D-dopachrome decarboxylase	1.36	0.0386	Up regulation
P07237	PDIA1_HUMAN	Protein disulfide-isomerase	1.3428	0	Up regulation
Q14103	HNRPD_HUMAN	Heterogeneous nuclear ribonucleoprotein D0	1.3413	0.0446	Up regulation
P54819	KAD2_HUMAN	Adenylate kinase 2, mitochondrial	1.3411	0.0102	Up regulation
Q01995	TAGL_HUMAN	Transgelin	1.332	0.0002	Up regulation
P49748-3	ACADV_HUMAN	Isoform 3 of Very long-chain specific acyl-CoA dehydrogenase, mitochondrial	1.3319	0.0222	Up regulation
P04844	RPN2_HUMAN	Dolichyl-diphosphooligosaccharide--protein glycosyltransferase subunit 2	1.3116	0.0423	Up regulation
P46783	RS10_HUMAN	40S ribosomal protein S10	1.2999	0.0466	Up regulation
P54886	P5CS_HUMAN	Delta-1-pyrroline-5-carboxylate synthase	1.2962	0.0459	Up regulation
P16949	STMN1_HUMAN	Stathmin	1.2937	0.0008	Up regulation
P49419	AL7A1_HUMAN	Alpha-aminoadipic semialdehyde dehydrogenase	1.2608	0.0443	Up regulation
P21399	ACOC_HUMAN	Cytoplasmic aconitate hydratase	1.2592	0.0358	Up regulation
Q13813-3	SPTN1_HUMAN	Isoform 3 of Spectrin alpha chain, non-erythrocytic 1	1.2572	0	Up regulation
P06748	NPM_HUMAN	Nucleophosmin	1.2549	0.0049	Up regulation
Q9NYU2	UGGG1_HUMAN	UDP-glucose:glycoprotein glucosyltransferase 1	1.2536	0.0328	Up regulation
O95302	FKBP9_HUMAN	Peptidyl-prolyl cis-trans isomerase FKBP9	1.2531	0.0005	Up regulation
P61978	HNRPK_HUMAN	Heterogeneous nuclear ribonucleoprotein K	1.2525	0.0226	Up regulation
P34897	GLYM_HUMAN	Serine hydroxymethyltransferase, mitochondrial	1.2516	0.0027	Up regulation
P27797	CALR_HUMAN	Calreticulin	1.2477	0.0017	Up regulation
P30044	PRDX5_HUMAN	Peroxiredoxin-5, mitochondrial	1.2467	0.0439	Up regulation
O75369-2	FLNB_HUMAN	Isoform 2 of Filamin-B	1.2432	0	Up regulation
Q13347	EIF3I_HUMAN	Eukaryotic translation initiation factor 3 subunit I	1.2412	0.0457	Up regulation
Q15417	CNN3_HUMAN	Calponin-3	1.2404	0.0112	Up regulation
Q14195-2	DPYL3_HUMAN	Isoform LCRMP-4 of Dihydropyrimidinase-related protein 3	1.2376	0.0079	Up regulation
P07951-2	TPM2_HUMAN	Isoform 2 of Tropomyosin beta chain	1.2357	0.0217	Up regulation
Q01082	SPTB2_HUMAN	Spectrin beta chain, non-erythrocytic 1	1.233	0.0094	Up regulation
P78527-2	PRKDC_HUMAN	Isoform 2 of DNA-dependent protein kinase catalytic subunit	1.2271	0.0346	Up regulation
P21333	FLNA_HUMAN	Filamin-A	1.2157	0	Up regulation
O43175	SERA_HUMAN	D-3-phosphoglycerate dehydrogenase	1.2147	0.0429	Up regulation
O00469-2	PLOD2_HUMAN	Isoform 2 of Procollagen-lysine,2-oxoglutarate 5-dioxygenase 2	1.2128	0.0017	Up regulation
Q14697	GANAB_HUMAN	Neutral alpha-glucosidase AB	1.2118	0.0005	Up regulation
P40939	ECHA_HUMAN	Trifunctional enzyme subunit alpha, mitochondrial	1.2061	0.0178	Up regulation
Q9Y696	CLIC4_HUMAN	Chloride intracellular channel protein 4	1.2051	0.0152	Up regulation
P51858	HDGF_HUMAN	Hepatoma-derived growth factor	1.2026	0.0478	Up regulation
P39019	RS19_HUMAN	40S ribosomal protein S19	1.2022	0.0198	Up regulation
P06733	ENOA_HUMAN	Alpha-enolase	1.2008	0	Up regulation
P37802	TAGL2_HUMAN	Transgelin-2	1.1905	0.0113	Up regulation
P47755	CAZA2_HUMAN	F-actin-capping protein subunit alpha-2	1.1881	0.0284	Up regulation
P06576	ATPB_HUMAN	ATP synthase subunit beta, mitochondrial	1.1647	0.0264	Up regulation
P25788	PSA3_HUMAN	Proteasome subunit alpha type-3	1.1532	0.0356	Up regulation
O43707	ACTN4_HUMAN	Alpha-actinin-4	1.1495	0.0008	Up regulation
P30101	PDIA3_HUMAN	Protein disulfide-isomerase A3	1.1439	0.0015	Up regulation
P46940	IQGA1_HUMAN	Ras GTPase-activating-like protein IQGAP1	1.1217	0.0156	Up regulation
P49588	SYAC_HUMAN	Alanine--tRNA ligase, cytoplasmic	1.0665	0.0417	Up regulation
Q14315	FLNC_HUMAN	Filamin-C	0.9021	0.0207	Down regulation
Q14204	DYHC1_HUMAN	Cytoplasmic dynein 1 heavy chain 1	0.8977	0.0026	Down regulation
O94979	SC31A_HUMAN	Protein transport protein Sec31A	0.8954	0.0476	Down regulation
Q09666	AHNK_HUMAN	Neuroblast differentiation-associated protein AHNAK	0.8939	0.001	Down regulation
P50395	GDIB_HUMAN	Rab GDP dissociation inhibitor beta	0.8937	0.0176	Down regulation
P78371	TCPB_HUMAN	T-complex protein 1 subunit beta	0.8915	0.03	Down regulation
P50990	TCPQ_HUMAN	T-complex protein 1 subunit theta	0.8894	0.0055	Down regulation
P78417	GSTO1_HUMAN	Glutathione S-transferase omega-1	0.8768	0.0126	Down regulation
P49368	TCPG_HUMAN	T-complex protein 1 subunit gamma	0.8756	0.0003	Down regulation
P40227	TCPZ_HUMAN	T-complex protein 1 subunit zeta	0.8724	0.023	Down regulation
P48643	TCPE_HUMAN	T-complex protein 1 subunit epsilon	0.8624	0.0077	Down regulation
O95373	IPO7_HUMAN	Importin-7	0.8533	0.0364	Down regulation
Q9Y266	NUDC_HUMAN	Nuclear migration protein nudC	0.8523	0.0062	Down regulation
O15144	ARPC2_HUMAN	Actin-related protein 2/3 complex subunit 2	0.8514	0.0121	Down regulation
O15067	PUR4_HUMAN	Phosphoribosylformylglycinamidine synthase	0.8491	0.0128	Down regulation
P62333	PRS10_HUMAN	26S protease regulatory subunit 10B	0.8467	0.0216	Down regulation
P49327	FAS_HUMAN	Fatty acid synthase	0.8423	0.0001	Down regulation
P17987	TCPA_HUMAN	T-complex protein 1 subunit alpha	0.8366	0.0168	Down regulation
P26639	SYTC_HUMAN	Threonine--tRNA ligase, cytoplasmic	0.8305	0.0026	Down regulation
Q00610	CLH1_HUMAN	Clathrin heavy chain 1	0.8283	0.0208	Down regulation
P08238	HS90B_HUMAN	Heat shock protein HSP 90-beta	0.827	0.0138	Down regulation
P53396	ACLY_HUMAN	ATP-citrate synthase	0.8227	0	Down regulation
Q04637	IF4G1_HUMAN	Eukaryotic translation initiation factor 4 gamma 1	0.8218	0.0386	Down regulation
Q9UBB4	ATX10_HUMAN	Ataxin-10	0.8202	0.0348	Down regulation
P23526	SAHH_HUMAN	Adenosylhomocysteinase	0.8193	0.0244	Down regulation
P12111-2	CO6A3_HUMAN	Isoform 2 of Collagen alpha-3(VI) chain	0.8082	0.0419	Down regulation
P61289	PSME3_HUMAN	Proteasome activator complex subunit 3	0.808	0.0015	Down regulation
Q9Y4K0	LOXL2_HUMAN	Lysyl oxidase homolog 2	0.8079	0.0406	Down regulation
P42224	STAT1_HUMAN	Signal transducer and activator of transcription 1-alpha/beta	0.8001	0.0005	Down regulation
P09496	CLCA_HUMAN	Clathrin light chain A	0.7996	0.0272	Down regulation
P28838	AMPL_HUMAN	Cytosol aminopeptidase	0.7986	0.0004	Down regulation
Q08945	SSRP1_HUMAN	FACT complex subunit SSRP1	0.798	0.0068	Down regulation
P26641	EF1G_HUMAN	Elongation factor 1-gamma	0.7949	0.0033	Down regulation
P31153	METK2_HUMAN	S-adenosylmethionine synthase isoform type-2	0.7909	0.0092	Down regulation
Q32MZ4-3	LRRF1_HUMAN	Isoform 3 of Leucine-rich repeat flightless-interacting protein 1	0.7893	0.0463	Down regulation
P13639	EF2_HUMAN	Elongation factor 2	0.7891	0	Down regulation
P07195	LDHB_HUMAN	L-lactate dehydrogenase B chain	0.7799	0.0004	Down regulation
P21810	PGS1_HUMAN	Biglycan	0.7795	0.0418	Down regulation
P11142	HSP7C_HUMAN	Heat shock cognate 71 kDa protein	0.7711	0.0004	Down regulation
Q96G03	PGM2_HUMAN	Phosphoglucomutase-2	0.751	0.0283	Down regulation
P07996	TSP1_HUMAN	Thrombospondin-1	0.7231	0.0187	Down regulation
Q92598	HS105_HUMAN	Heat shock protein 105 kDa	0.7179	0	Down regulation
Q16222	UAP1_HUMAN	UDP-N-acetylhexosamine pyrophosphorylase	0.7155	0.0065	Down regulation
P46821	MAP1B_HUMAN	Microtubule-associated protein 1B	0.7125	0	Down regulation
P68104	EF1A1_HUMAN	Elongation factor 1-alpha 1	0.7043	0.002	Down regulation
P47895	AL1A3_HUMAN	Aldehyde dehydrogenase family 1 member A3	0.6783	0.0198	Down regulation
P00491	PNPH_HUMAN	Purine nucleoside phosphorylase	0.6563	0.0029	Down regulation
P09525	ANXA4_HUMAN	Annexin A4	0.6551	0.018	Down regulation
Q9NP72	RAB18_HUMAN	Ras-related protein Rab-18	0.6476	0.0394	Down regulation
O14879	IFIT3_HUMAN	Interferon-induced protein with tetratricopeptide repeats 3	0.6302	0.006	Down regulation
P05161	ISG15_HUMAN	Ubiquitin-like protein ISG15	0.6237	0.0015	Down regulation
P08133	ANXA6_HUMAN	Annexin A6	0.5939	0	Down regulation
P04083	ANXA1_HUMAN	Annexin A1	0.5936	0	Down regulation
P07355	ANXA2_HUMAN	Annexin A2	0.5685	0	Down regulation
P20591	MX1_HUMAN	Interferon-induced GTP-binding protein Mx1	0.5365	0	Down regulation
P09914	IFIT1_HUMAN	Interferon-induced protein with tetratricopeptide repeats 1	0.5238	0.0001	Down regulation
P16070-7	CD44_HUMAN	Isoform 7 of CD44 antigen	0.4942	0.0026	Down regulation
P04179	SODM_HUMAN	Superoxide dismutase [Mn], mitochondrial	0.4902	0.042	Down regulation
P01023	A2MG_HUMAN	Alpha-2-macroglobulin	0.3599	0.0022	Down regulation
