# Supplementary material for: IRE1α-XBP1 inhibitors exerted anti-tumor activities in Ewing’s sarcoma
Source: Oncotarget. 2018 Feb 12;9(18):14428–43. doi: 10.18632/oncotarget.24467 (PMC5865680; doi:10.18632/oncotarget.24467)
Supplement: Supplementary file 9 [file oncotarget-09-14428-s009.xlsx]

## Sheet: Sheet1
Supplementary Table 8. Protein profiles of EWS/FLI1 overexpression in 3 hMSCs
Accession No.	Symbol	Protein name	Fold difference	P-value	Regulation
P08670	VIME_HUMAN	Vimentin	2.182	0	Up regulation
Q9ULV4	COR1C_HUMAN	Coronin-1C	2.063	0	Up regulation
Q05682-4	CALD1_HUMAN	Isoform 4 of Caldesmon	1.894	0	Up regulation
P21291	CSRP1_HUMAN	Cysteine and glycine-rich protein 1	1.859	0.001	Up regulation
Q16643	DREB_HUMAN	Drebrin	1.586	0.01	Up regulation
P06396-3	GELS_HUMAN	Isoform 3 of Gelsolin	1.46	0.007	Up regulation
P32322	P5CR1_HUMAN	Pyrroline-5-carboxylate reductase 1, mitochondrial	1.429	0.04	Up regulation
O43707	ACTN4_HUMAN	Alpha-actinin-4	1.421	0.012	Up regulation
Q01082	SPTB2_HUMAN	Spectrin beta chain, non-erythrocytic 1	1.417	0.005	Up regulation
P35579	MYH9_HUMAN	Myosin-9	1.403	0	Up regulation
Q13813-3	SPTN1_HUMAN	Isoform 3 of Spectrin alpha chain, non-erythrocytic 1	1.399	0	Up regulation
Q8NCW5	NNRE_HUMAN	NAD(P)H-hydrate epimerase	1.378	0.015	Up regulation
P48735	IDHP_HUMAN	Isocitrate dehydrogenase [NADP], mitochondrial	1.36	0.002	Up regulation
P54886	P5CS_HUMAN	Delta-1-pyrroline-5-carboxylate synthase	1.352	0.037	Up regulation
P06576	ATPB_HUMAN	ATP synthase subunit beta, mitochondrial	1.351	0.013	Up regulation
P21333	FLNA_HUMAN	Filamin-A	1.343	0	Up regulation
P35580-4	MYH10_HUMAN	Isoform 4 of Myosin-10	1.33	0.017	Up regulation
P13674-2	P4HA1_HUMAN	Isoform 2 of Prolyl 4-hydroxylase subunit alpha-1	1.317	0.005	Up regulation
O00151	PDLI1_HUMAN	PDZ and LIM domain protein 1	1.301	0.013	Up regulation
P07951-2	TPM2_HUMAN	Isoform 2 of Tropomyosin beta chain	1.277	0.035	Up regulation
Q15417	CNN3_HUMAN	Calponin-3	1.273	0.01	Up regulation
P00558	PGK1_HUMAN	Phosphoglycerate kinase 1	1.255	0.02	Up regulation
O75369-2	FLNB_HUMAN	Isoform 2 of Filamin-B	1.252	0	Up regulation
P60174	TPIS_HUMAN	Triosephosphate isomerase	1.234	0.02	Up regulation
P07237	PDIA1_HUMAN	Protein disulfide-isomerase	1.224	0.01	Up regulation
P34897	GLYM_HUMAN	Serine hydroxymethyltransferase, mitochondrial	1.222	0.003	Up regulation
P30044	PRDX5_HUMAN	Peroxiredoxin-5, mitochondrial	1.221	0.032	Up regulation
Q9Y696	CLIC4_HUMAN	Chloride intracellular channel protein 4	1.213	0.012	Up regulation
P06733	ENOA_HUMAN	Alpha-enolase	1.172	0.02	Up regulation
O43175	SERA_HUMAN	D-3-phosphoglycerate dehydrogenase	1.172	0.03	Up regulation
P40939	ECHA_HUMAN	Trifunctional enzyme subunit alpha, mitochondrial	1.171	0.024	Up regulation
P23396	RS3_HUMAN	40S ribosomal protein S3	0.867	0.029	Down regulation
Q09666	AHNK_HUMAN	Neuroblast differentiation-associated protein AHNAK	0.866	0.002	Down regulation
P50395	GDIB_HUMAN	Rab GDP dissociation inhibitor beta	0.86	0.01	Down regulation
P53396	ACLY_HUMAN	ATP-citrate synthase	0.84	0.002	Down regulation
P36578	RL4_HUMAN	60S ribosomal protein L4	0.84	0.013	Down regulation
P12111-2	CO6A3_HUMAN	Isoform 2 of Collagen alpha-3(VI) chain	0.837	0.038	Down regulation
P08238	HS90B_HUMAN	Heat shock protein HSP 90-beta	0.817	0.013	Down regulation
P26641	EF1G_HUMAN	Elongation factor 1-gamma	0.797	0.015	Down regulation
P13639	EF2_HUMAN	Elongation factor 2	0.792	0	Down regulation
P11142	HSP7C_HUMAN	Heat shock cognate 71 kDa protein	0.769	0.012	Down regulation
P24534	EF1B_HUMAN	Elongation factor 1-beta	0.754	0.016	Down regulation
P46821	MAP1B_HUMAN	Microtubule-associated protein 1B	0.725	0	Down regulation
P07355	ANXA2_HUMAN	Annexin A2	0.724	0.001	Down regulation
P07996	TSP1_HUMAN	Thrombospondin-1	0.723	0.011	Down regulation
P68104	EF1A1_HUMAN	Elongation factor 1-alpha 1	0.705	0.003	Down regulation
P02452	CO1A1_HUMAN	Collagen alpha-1(I) chain	0.643	0.001	Down regulation
P09914	IFIT1_HUMAN	Interferon-induced protein with tetratricopeptide repeats 1	0.602	0.019	Down regulation
P08133	ANXA6_HUMAN	Annexin A6	0.591	0	Down regulation
P20591	MX1_HUMAN	Interferon-induced GTP-binding protein Mx1	0.569	0	Down regulation
